# Supplementary material for: Mutation Rates and Selection on Synonymous Mutations in SARS-CoV-2
Source: Genome Biol Evol. 2021 Apr 24;13(5):evab087. doi: 10.1093/gbe/evab087 (PMC8135539; doi:10.1093/gbe/evab087)
Supplement: evab087_Supplementary_Data [file evab087_supplementary_data.zip]

Archive with 5 entries (5 files):
- apa-good.bst
- refs.bib
- Supplement.pdf
- Supplement_noFigs.tex
- xurl.sty
