# Supplementary material for: Mutation Rates and Selection on Synonymous Mutations in SARS-CoV-2
Source: Genome Biol Evol. 2021 Apr 24;13(5):evab087. doi: 10.1093/gbe/evab087 (PMC8135539; doi:10.1093/gbe/evab087)
Supplement: evab087_Supplementary_Data [file evab087_supplementary_data.zip › refs.bib]

@article{tang2020emergence,
  title={Emergence of a new SARS-CoV-2 variant in the UK},
  author={Tang, Julian W and Tambyah, Paul A and Hui, David SC},
  journal={The Journal of infection},
  year={2020},
  publisher={Elsevier}
}

@article{duchene2014analyses,
  title={Analyses of evolutionary dynamics in viruses are hindered by a time-dependent bias in rate estimates},
  author={Duch{\^e}ne, Sebasti{\'a}n and Holmes, Edward C and Ho, Simon YW},
  journal={Proceedings of the Royal Society B: Biological Sciences},
  volume={281},
  number={1786},
  pages={20140732},
  year={2014},
  publisher={The Royal Society}
}

@article{10002010map,
  title={A map of human genome variation from population-scale sequencing},
  author={1000 Genomes Project Consortium and others},
  journal={Nature},
  volume={467},
  number={7319},
  pages={1061},
  year={2010},
  publisher={Nature Publishing Group}
}

@article{kosiol2007empirical,
  title={An empirical codon model for protein sequence evolution},
  author={Kosiol, Carolin and Holmes, Ian and Goldman, Nick},
  journal={Molecular biology and evolution},
  volume={24},
  number={7},
  pages={1464--1479},
  year={2007},
  publisher={Oxford University Press}
}

@article{de2013estimating,
  title={Estimating empirical codon hidden Markov models},
  author={De Maio, Nicola and Holmes, Ian and Schl{\"o}tterer, Christian and Kosiol, Carolin},
  journal={Molecular biology and evolution},
  volume={30},
  number={3},
  pages={725--736},
  year={2013},
  publisher={Oxford University Press}
}

@article{whelan2001molecular,
  title={Molecular phylogenetics: state-of-the-art methods for looking into the past},
  author={Whelan, Simon and Li{\`o}, Pietro and Goldman, Nick},
  journal={TRENDS in Genetics},
  volume={17},
  number={5},
  pages={262--272},
  year={2001},
  publisher={Elsevier}
}

@article{siepel2004phylogenetic,
  title={Phylogenetic estimation of context-dependent substitution rates by maximum likelihood},
  author={Siepel, Adam and Haussler, David},
  journal={Molecular biology and evolution},
  volume={21},
  number={3},
  pages={468--488},
  year={2004},
  publisher={Oxford University Press}
}

@article{de2020masking, title={Masking strategies for SARS-CoV-2 alignments}, author={De Maio, N and Walker, C and Borges, R and Weilguny, L and Slodkowicz, G and Goldman, N}, year={2020} }

@article{wang2020host,
  title={Host immune response driving SARS-CoV-2 evolution},
  author={Wang, Rui and Hozumi, Yuta and Zheng, Yong-Hui and Yin, Changchuan and Wei, Guo-Wei},
  journal={Viruses},
  volume={12},
  number={10},
  pages={1095},
  year={2020},
  publisher={Multidisciplinary Digital Publishing Institute}
}

@article{sadykov2020short,
  title={Short sequence motif dynamics in the SARS-CoV-2 genome suggest a role for cytosine deamination in CpG reduction},
  author={Sadykov, Mukhtar and Mourier, Tobias and Guan, Qingtian and Pain, Arnab},
  journal={BioRxiv},
  year={2020},
  publisher={Cold Spring Harbor Laboratory}
}

@article{mourier2020host,
  title={Host-directed editing of the SARS-CoV-2 genome},
  author={Mourier, Tobias and Sadykov, Mukhtar and Carr, Michael J and Gonzalez, Gabriel and Hall, William W and Pain, Arnab},
  journal={Biochemical and Biophysical Research Communications},
  year={2020},
  publisher={Elsevier}
}

@article{weber2020signal,
  title={Signal hotspot mutations in SARS-CoV-2 genomes evolve as the virus spreads and actively replicates in different parts of the world},
  author={Weber, Stefanie and Ramirez, Christina and Doerfler, Walter},
  journal={Virus research},
  volume={289},
  pages={198170},
  year={2020},
  publisher={Elsevier}
}

@article{klimczak2020similarity,
  title={Similarity between mutation spectra in hypermutated genomes of rubella virus and in SARS-CoV-2 genomes accumulated during the COVID-19 pandemic},
  author={Klimczak, Leszek J and Randall, Thomas A and Saini, Natalie and Li, Jian-Liang and Gordenin, Dmitry A},
  journal={PloS one},
  volume={15},
  number={10},
  pages={e0237689},
  year={2020},
  publisher={Public Library of Science San Francisco, CA USA}
}

@article{kuipers2020within,
  title={Within-patient genetic diversity of SARS-CoV-2},
  author={Kuipers, Jack and Batavia, Aashil A and Jablonski, Kim Philipp and Bayer, Fritz and Borgsm{\"u}ller, Nico and Dondi, Arthur and Dr{\u{a}}gan, Monica-Andreea and Ferreira, Pedro and Jahn, Katharina and Lamberti, Lisa and others},
  journal={bioRxiv},
  year={2020},
  publisher={Cold Spring Harbor Laboratory}
}

@article{graudenzi2020mutational,
  title={Mutational signatures and heterogeneous host response revealed via large-scale characterization of SARS-CoV-2 genomic diversity},
  author={Graudenzi, Alex and Maspero, Davide and Angaroni, Fabrizio and Piazza, Rocco and Ramazzotti, Daniele},
  journal={Iscience},
  pages={102116},
  year={2021},
  publisher={Elsevier}
}

@article{kosuge2020point,
  title={Point mutation bias in SARS-CoV-2 variants results in increased ability to stimulate inflammatory responses},
  author={Kosuge, Masato and Furusawa-Nishii, Emi and Ito, Koyu and Saito, Yoshiro and Ogasawara, Kouetsu},
  journal={Scientific reports},
  volume={10},
  number={1},
  pages={1--9},
  year={2020},
  publisher={Nature Publishing Group}
}

@article{teng2020compositional,
  title={Compositional Variability and Mutation Spectra of Monophyletic SARS-CoV-2 Clades},
  author={Teng, Xufei and Li, Qianpeng and Li, Zhao and Zhang, Yuansheng and Niu, Guangyi and Zhang, Meng and Xiao, Jingfa and Yu, Jun and Zhang, Zhang and Song, Shuhui},
  journal={bioRxiv},
  year={2020},
  publisher={Cold Spring Harbor Laboratory}
}

@article{li2020snps,
  title={SNPs or RNA modifications? Concerns on mutation-based evolutionary studies of SARS-CoV-2},
  author={Li, Yue and Yang, Xinai and Wang, Na and Wang, Haiyan and Yin, Bin and Yang, Xiaoping and Jiang, Wenqing},
  journal={PloS one},
  volume={15},
  number={8},
  pages={e0238490},
  year={2020},
  publisher={Public Library of Science San Francisco, CA USA}
}

@article{poulain2020footprint,
  title={Footprint of the host restriction factors APOBEC3 on the genome of human viruses},
  author={Poulain, Florian and Lejeune, No{\'e}mie and Willemart, K{\'e}vin and Gillet, Nicolas A},
  journal={PLoS pathogens},
  volume={16},
  number={8},
  pages={e1008718},
  year={2020},
  publisher={Public Library of Science San Francisco, CA USA}
}

@article{panchin2020excessive,
  title={Excessive G--U transversions in novel allele variants in SARS-CoV-2 genomes},
  author={Panchin, Alexander Y and Panchin, Yuri V},
  journal={PeerJ},
  volume={8},
  pages={e9648},
  year={2020},
  publisher={PeerJ Inc.}
}

@article{sapoval2020hidden,
  title={Hidden genomic diversity of SARS-CoV-2: implications for qRT-PCR diagnostics and transmission},
  author={Sapoval, Nicolae and Mahmoud, Medhat and Jochum, Michael and Liu, Yunxi and Elworth, RA Leo and Wang, Qi and Albin, Dreycey and Ogilvie, Huw and Lee, Michael D and Villapol, Sonia and others},
  journal={Genome Research},
  pages={gr--268961},
  year={2021},
  publisher={Cold Spring Harbor Lab}
}

@article{di2020evidence,
  title={Evidence for host-dependent RNA editing in the transcriptome of SARS-CoV-2},
  author={Di Giorgio, Salvatore and Martignano, Filippo and Torcia, Maria Gabriella and Mattiuz, Giorgio and Conticello, Silvestro G},
  journal={Science Advances},
  pages={eabb5813},
  year={2020},
  publisher={American Association for the Advancement of Science}
}

@article{rice2020evidence,
  title={Evidence for strong mutation bias towards, and selection against, U content in SARS-CoV-2: implications for vaccine design},
  author={Rice, Alan M and Morales, Atahualpa Castillo and Ho, Alexander T and Mordstein, Christine and M{\"u}hlhausen, Stefanie and Watson, Samir and Cano, Laura and Young, Bethan and Kudla, Grzegorz and Hurst, Laurence D},
  journal={Molecular Biology and Evolution},
  year={2020}
}

@article{weber2020signal,
  title={Signal hotspot mutations in SARS-CoV-2 genomes evolve as the virus spreads and actively replicates in different parts of the world},
  author={Weber, Stefanie and Ramirez, Christina and Doerfler, Walter},
  journal={Virus research},
  volume={289},
  pages={198170},
  year={2020},
  publisher={Elsevier}
}

@article{simmonds2020rampant,
  title={Rampant C->U hypermutation in the genomes of SARS-CoV-2 and other coronaviruses: causes and consequences for their short-and long-term evolutionary trajectories},
  author={Simmonds, P},
  journal={Msphere},
  volume={5},
  number={3},
  year={2020},
  publisher={Am Soc Microbiol}
}

@article{nielsen2020synonymous,
  title={Synonymous mutations and the molecular evolution of SARS-Cov-2 origins},
  author={Nielsen, Rasmus and Wang, Hongru and Pipes, Lenore},
  journal={bioRxiv},
  year={2020},
  publisher={Cold Spring Harbor Laboratory}
}

@article{dearlove2020sars,
  title={A SARS-CoV-2 vaccine candidate would likely match all currently circulating variants},
  author={Dearlove, Bethany and Lewitus, Eric and Bai, Hongjun and Li, Yifan and Reeves, Daniel B and Joyce, M Gordon and Scott, Paul T and Amare, Mihret F and Vasan, Sandhya and Michael, Nelson L and others},
  journal={Proceedings of the National Academy of Sciences},
  volume={117},
  number={38},
  pages={23652--23662},
  year={2020},
  publisher={National Acad Sciences}
}

@article{cagliani2020computational,
  title={Computational Inference of Selection Underlying the Evolution of the Novel Coronavirus, Severe Acute Respiratory Syndrome Coronavirus 2},
  author={Cagliani, Rachele and Forni, Diego and Clerici, Mario and Sironi, Manuela},
  journal={Journal of Virology},
  volume={94},
  number={12},
  year={2020},
  publisher={Am Soc Microbiol}
}

@article{duchene2020temporal,
  title={Temporal signal and the phylodynamic threshold of SARS-CoV-2},
  author={Duchene, Sebastian and Featherstone, Leo and Haritopoulou-Sinanidou, Melina and Rambaut, Andrew and Lemey, Philippe and Baele, Guy},
  journal={Virus evolution},
  volume={6},
  number={2},
  pages={veaa061},
  year={2020},
  publisher={Oxford University Press}
}

@article{li2020sars,
  title={SARS-CoV-2 Spike Glycoprotein Receptor Binding Domain is Subject to Negative Selection with Predicted Positive Selection Mutations},
  author={Li, You and Wang, Ye and Qiu, Yaping and Gong, Zhen and Deng, Lei and Pan, Min and Yang, Huiping and Xu, Jianan and Yang, Li and Li, Jin},
  journal={bioRxiv},
  year={2020},
  publisher={Cold Spring Harbor Laboratory}
}

@article{ramazzotti2020characterization,
  title={Characterization of intra-host SARS-CoV-2 variants improves phylogenomic reconstruction and may reveal functionally convergent mutations},
  author={Ramazzotti, Daniele and Angaroni, Fabrizio and Maspero, Davide and Gambacorti-Passerini, Carlo and Antoniotti, Marco and Graudenzi, Alex and Piazza, Rocco},
  journal={bioRxiv},
  year={2020},
  publisher={Cold Spring Harbor Laboratory}
}

@article{phelan2020controlling,
  title={Controlling the SARS-CoV-2 outbreak, insights from large scale whole genome sequences generated across the world},
  author={Phelan, Jody and Deelder, Wouter and Ward, Daniel and Campino, Susana and Hibberd, Martin L and Clark, Taane G},
  journal={BioRxiv},
  year={2020},
  publisher={Cold Spring Harbor Laboratory}
}

@article{korber2020tracking,
  title={Tracking changes in SARS-CoV-2 Spike: evidence that D614G increases infectivity of the COVID-19 virus},
  author={Korber, Bette and Fischer, Will M and Gnanakaran, Sandrasegaram and Yoon, Hyejin and Theiler, James and Abfalterer, Werner and Hengartner, Nick and Giorgi, Elena E and Bhattacharya, Tanmoy and Foley, Brian and others},
  journal={Cell},
  volume={182},
  number={4},
  pages={812--827},
  year={2020},
  publisher={Elsevier}
}

@article{yi20202019,
  title={2019 novel coronavirus is undergoing active recombination},
  author={Yi, Huiguang},
  journal={Clinical Infectious Diseases},
  year={2020}
}

@article{van2020no,
  title={No evidence for increased transmissibility from recurrent mutations in SARS-CoV-2},
  author={van Dorp, Lucy and Richard, Damien and Tan, Cedric CS and Shaw, Liam P and Acman, Mislav and Balloux, Fran{\c{c}}ois},
  journal={Nature communications},
  volume={11},
  number={1},
  pages={1--8},
  year={2020},
  publisher={Nature Publishing Group}
}

@article{van2020emergence, title={Emergence of genomic diversity and recurrent mutations in SARS-CoV-2}, author={van Dorp, Lucy and Acman, Mislav and Richard, Damien and Shaw, Liam P and Ford, Charlotte E and Ormond, Louise and Owen, Christopher J and Pang, Juanita and Tan, Cedric CS and Boshier, Florencia AT and others}, journal={Infection, Genetics and Evolution}, pages={104351}, year={2020}, publisher={Elsevier} }

@article{turakhia2020stability,
  title = {Stability of {SARS}-{CoV}-2 phylogenies},
	volume = {16},
	issn = {1553-7404},
	url = {https://dx.plos.org/10.1371/journal.pgen.1009175},
	doi = {10.1371/journal.pgen.1009175},
	abstract = {The SARS-CoV-2 pandemic has led to unprecedented, nearly real-time genetic tracing due to the rapid community sequencing response. Researchers immediately leveraged these data to infer the evolutionary relationships among viral samples and to study key biological questions, including whether host viral genome editing and recombination are features of SARS-CoV-2 evolution. This global sequencing effort is inherently decentralized and must rely on data collected by many labs using a wide variety of molecular and bioinformatic techniques. There is thus a strong possibility that systematic errors associated with lab—or protocol—specific practices affect some sequences in the repositories. We find that some recurrent mutations in reported SARS-CoV-2 genome sequences have been observed predominantly or exclusively by single labs, co-localize with commonly used primer binding sites and are more likely to affect the protein-coding sequences than other similarly recurrent mutations. We show that their inclusion can affect phylogenetic inference on scales relevant to local lineage tracing, and make it appear as though there has been an excess of recurrent mutation or recombination among viral lineages. We suggest how samples can be screened and problematic variants removed, and we plan to regularly inform the scientific community with our updated results as more SARS-CoV-2 genome sequences are shared (
              https://virological.org/t/issues-with-sars-cov-2-sequencing-data/473
              and
              https://virological.org/t/masking-strategies-for-sars-cov-2-alignments/480
              ). We also develop tools for comparing and visualizing differences among very large phylogenies and we show that consistent clade- and tree-based comparisons can be made between phylogenies produced by different groups. These will facilitate evolutionary inferences and comparisons among phylogenies produced for a wide array of purposes. Building on the SARS-CoV-2 Genome Browser at UCSC, we present a toolkit to compare, analyze and combine SARS-CoV-2 phylogenies, find and remove potential sequencing errors and establish a widely shared, stable clade structure for a more accurate scientific inference and discourse.},
	language = {en},
	number = {11},
	urldate = {2020-12-08},
	journal = {PLOS Genetics},
	author = {Turakhia, Yatish and De Maio, Nicola and Thornlow, Bryan and Gozashti, Landen and Lanfear, Robert and Walker, Conor R. and Hinrichs, Angie S. and Fernandes, Jason D. and Borges, Rui and Slodkowicz, Greg and Weilguny, Lukas and Haussler, David and Goldman, Nick and Corbett-Detig, Russell},
	editor = {Barsh, Gregory S.},
	month = nov,
	year = {2020},
	pages = {e1009175},
	file = {Full Text:/Users/yatisht/Zotero/storage/IZXEZI82/Turakhia et al. - 2020 - Stability of SARS-CoV-2 phylogenies.pdf:application/pdf}
}


@misc{de2020issues,
  title={Issues with SARS-CoV-2 sequencing data},
  author={De Maio, Nicola and Walker, Conor and Borges, Rui and Weilguny, Lukas and Slodkowicz, Greg and Goldman, Nick},
  year={2020}
}

@article{gaunt2016elevation,
  title={Elevation of CpG frequencies in influenza A genome attenuates pathogenicity but enhances host response to infection},
  author={Gaunt, Eleanor and Wise, Helen M and Zhang, Huayu and Lee, Lian N and Atkinson, Nicky J and Nicol, Marlynne Quigg and Highton, Andrew J and Klenerman, Paul and Beard, Philippa M and Dutia, Bernadette M and others},
  journal={Elife},
  volume={5},
  pages={e12735},
  year={2016},
  publisher={eLife Sciences Publications Limited}
}

@article{ficarelli2020cpg,
  title={CpG dinucleotides inhibit HIV-1 replication through zinc finger antiviral protein (ZAP)-dependent and-independent mechanisms},
  author={Ficarelli, Mattia and Antzin-Anduetza, Irati and Hugh-White, Rupert and Firth, Andrew E and Sertkaya, Helin and Wilson, Harry and Neil, Stuart JD and Schulz, Reiner and Swanson, Chad M},
  journal={Journal of Virology},
  volume={94},
  number={6},
  year={2020},
  publisher={Am Soc Microbiol}
}

@misc{lanfear2020global,
  title={A global phylogeny of SARS-CoV-2 sequences from GISAID.},
  author={Lanfear, Rob},
  journal={Zenodo},
  year={2020},
  DOI={10.5281/zenodo.3958883}
}

@article{katoh2013mafft,
  title={MAFFT multiple sequence alignment software version 7: improvements in performance and usability},
  author={Katoh, Kazutaka and Standley, Daron M},
  journal={Molecular biology and evolution},
  volume={30},
  number={4},
  pages={772--780},
  year={2013},
  publisher={Society for Molecular Biology and Evolution}
}

@article{tange2011gnu,
  title={Gnu parallel-the command-line power tool},
  author={Tange, Ole and others},
  journal={The USENIX Magazine},
  volume={36},
  number={1},
  pages={42--47},
  year={2011},
  publisher={usenix. org}
}

@article{price2010fasttree,
  title={FastTree 2--approximately maximum-likelihood trees for large alignments},
  author={Price, Morgan N and Dehal, Paramvir S and Arkin, Adam P},
  journal={PloS one},
  volume={5},
  number={3},
  pages={e9490},
  year={2010},
  publisher={Public Library of Science}
}

@article{junier2010newick,
  title={The Newick utilities: high-throughput phylogenetic tree processing in the UNIX shell},
  author={Junier, Thomas and Zdobnov, Evgeny M},
  journal={Bioinformatics},
  volume={26},
  number={13},
  pages={1669--1670},
  year={2010},
  publisher={Oxford University Press}
}

@article{mai2018treeshrink,
  title={TreeShrink: fast and accurate detection of outlier long branches in collections of phylogenetic trees},
  author={Mai, Uyen and Mirarab, Siavash},
  journal={BMC genomics},
  volume={19},
  number={5},
  pages={23--40},
  year={2018},
  publisher={BioMed Central}
}

@article{turakhia2020ultrafast,
  title={Ultrafast Sample Placement on Existing Trees (UShER) Empowers Real-Time Phylogenetics for the SARS-CoV-2 Pandemic},
  author={Turakhia, Yatish and Thornlow, Bryan and Hinrichs, Angie S and De Maio, Nicola and Gozashti, Landen and Lanfear, Robert and Haussler, David and Corbett-Detig, Russ},
  journal={bioRxiv},
  year={2020},
  publisher={Cold Spring Harbor Laboratory}
}

@article{morel2020phylogenetic,
  title={Phylogenetic analysis of SARS-CoV-2 data is difficult},
  author={Morel, Benoit and Barbera, Pierre and Czech, Lucas and Bettisworth, Ben and H{\"u}bner, Lukas and Lutteropp, Sarah and Serdari, Dora and Kostaki, Evangelia-Georgia and Mamais, Ioannis and Kozlov, Alexey M and others},
  journal={Molecular Biology and Evolution}
}

@article{freeland1998genetic,
  title={The genetic code is one in a million},
  author={Freeland, Stephen J and Hurst, Laurence D},
  journal={Journal of molecular evolution},
  volume={47},
  number={3},
  pages={238--248},
  year={1998},
  publisher={Springer}
}

@article{goldman1993further,
  title={Further results on error minimization in the genetic code},
  author={Goldman, Nick},
  journal={Journal of molecular evolution},
  volume={37},
  number={6},
  pages={662--664},
  year={1993},
  publisher={Springer}
}

@article{woo2007cytosine,
  title={Cytosine deamination and selection of CpG suppressed clones are the two major independent biological forces that shape codon usage bias in coronaviruses},
  author={Woo, Patrick CY and Wong, Beatrice HL and Huang, Yi and Lau, Susanna KP and Yuen, Kwok-Yung},
  journal={Virology},
  volume={369},
  number={2},
  pages={431--442},
  year={2007},
  publisher={Elsevier}
}

@article{yang2008mutation,
  title={Mutation-selection models of codon substitution and their use to estimate selective strengths on codon usage},
  author={Yang, Ziheng and Nielsen, Rasmus},
  journal={Molecular biology and evolution},
  volume={25},
  number={3},
  pages={568--579},
  year={2008},
  publisher={Society for Molecular Biology and Evolution}
}

@article{mcdonald1991adaptive,
  title={Adaptive protein evolution at the Adh locus in Drosophila},
  author={McDonald, John H and Kreitman, Martin},
  journal={Nature},
  volume={351},
  number={6328},
  pages={652--654},
  year={1991},
  publisher={Nature Publishing Group}
}

@article{de2013linking,
  title={Linking great apes genome evolution across time scales using polymorphism-aware phylogenetic models},
  author={De Maio, Nicola and Schl{\"o}tterer, Christian and Kosiol, Carolin},
  journal={Molecular biology and evolution},
  volume={30},
  number={10},
  pages={2249--2262},
  year={2013},
  publisher={Oxford University Press}
}

@article{wilson2011population,
  title={A population genetics-phylogenetics approach to inferring natural selection in coding sequences},
  author={Wilson, Daniel J and Hernandez, Ryan D and Andolfatto, Peter and Przeworski, Molly},
  journal={PLoS Genet},
  volume={7},
  number={12},
  pages={e1002395},
  year={2011},
  publisher={Public Library of Science}
}

@article{zeng2009estimating,
  title={Estimating selection intensity on synonymous codon usage in a nonequilibrium population},
  author={Zeng, Kai and Charlesworth, Brian},
  journal={Genetics},
  volume={183},
  number={2},
  pages={651--662},
  year={2009},
  publisher={Genetics Soc America}
}

@article{clemente2012evidence,
  title={Evidence for complex selection on four-fold degenerate sites in Drosophila melanogaster},
  author={Clemente, F and Vogl, C},
  journal={Journal of evolutionary biology},
  volume={25},
  number={12},
  pages={2582--2595},
  year={2012},
  publisher={Wiley Online Library}
}

@article{yang1994estimating,
  title={Estimating the pattern of nucleotide substitution},
  author={Yang, Ziheng},
  journal={Journal of molecular evolution},
  volume={39},
  number={1},
  pages={105--111},
  year={1994},
  publisher={Springer}
}

@article{virtanen2020scipy,
  title={SciPy 1.0: fundamental algorithms for scientific computing in Python},
  author={Virtanen, Pauli and Gommers, Ralf and Oliphant, Travis E and Haberland, Matt and Reddy, Tyler and Cournapeau, David and Burovski, Evgeni and Peterson, Pearu and Weckesser, Warren and Bright, Jonathan and others},
  journal={Nature methods},
  volume={17},
  number={3},
  pages={261--272},
  year={2020},
  publisher={Nature Publishing Group}
}

@article{porath2014genome,
  title={A genome-wide map of hyper-edited RNA reveals numerous new sites},
  author={Porath, Hagit T and Carmi, Shai and Levanon, Erez Y},
  journal={Nature communications},
  volume={5},
  number={1},
  pages={1--10},
  year={2014},
  publisher={Nature Publishing Group}
}

@article{ko2012hyperediting,
  title={Hyperediting of human T-cell leukemia virus type 2 and simian T-cell leukemia virus type 3 by the dsRNA adenosine deaminase ADAR-1},
  author={Ko, Nga Ling and Birlouez, Emmanuel and Wain-Hobson, Simon and Mahieux, Renaud and Vartanian, Jean-Pierre},
  journal={The Journal of General Virology},
  volume={93},
  number={Pt 12},
  pages={2646},
  year={2012},
  publisher={Microbiology Society}
}

@article{harris2017rapid,
  title={Rapid evolution of the human mutation spectrum},
  author={Harris, Kelley and Pritchard, Jonathan K},
  journal={Elife},
  volume={6},
  pages={e24284},
  year={2017},
  publisher={eLife Sciences Publications Limited}
}

@article{alexandrov2013signatures,
  title={Signatures of mutational processes in human cancer},
  author={Alexandrov, Ludmil B and Nik-Zainal, Serena and Wedge, David C and Aparicio, Samuel AJR and Behjati, Sam and Biankin, Andrew V and Bignell, Graham R and Bolli, Niccolo and Borg, Ake and B{\o}rresen-Dale, Anne-Lise and others},
  journal={Nature},
  volume={500},
  number={7463},
  pages={415--421},
  year={2013},
  publisher={Nature Publishing Group}
}

@misc{hodcroft2021want,
  title={Want to track pandemic variants faster? Fix the bioinformatics bottleneck},
  author={Hodcroft, Emma B and De Maio, Nicola and Lanfear, Rob and MacCannell, Duncan R and Minh, Bui Quang and Schmidt, Heiko A and Stamatakis, Alexandros and Goldman, Nick and Dessimoz, Christophe},
  year={2021},
  publisher={Nature Publishing Group}
}

@article{yang2007paml,
  title={PAML 4: phylogenetic analysis by maximum likelihood},
  author={Yang, Ziheng},
  journal={Molecular biology and evolution},
  volume={24},
  number={8},
  pages={1586--1591},
  year={2007},
  publisher={Oxford University Press}
}

@incollection{pond2005hyphy,
  title={HyPhy: hypothesis testing using phylogenies},
  author={Pond, Sergei L Kosakovsky and Muse, Spencer V},
  booktitle={Statistical methods in molecular evolution},
  pages={125--181},
  year={2005},
  publisher={Springer}
}


@book{felsenstein2004inferring,
  title={Inferring phylogenies},
  author={Felsenstein, Joseph and Felenstein, Joseph},
  volume={2},
  year={2004},
  publisher={Sinauer associates Sunderland, MA}
}

@article{felsenstein1981evolutionary,
  title={Evolutionary trees from DNA sequences: a maximum likelihood approach},
  author={Felsenstein, Joseph},
  journal={Journal of molecular evolution},
  volume={17},
  number={6},
  pages={368--376},
  year={1981},
  publisher={Springer}
}

@article{jukes1969evolution,
  title={Evolution of protein molecules},
  author={Jukes, Thomas H and Cantor, Charles R and others},
  journal={Mammalian protein metabolism},
  volume={3},
  pages={21--132},
  year={1969}
}

@article{hasegawa1985dating,
  title={Dating of the human-ape splitting by a molecular clock of mitochondrial DNA},
  author={Hasegawa, Masami and Kishino, Hirohisa and Yano, Taka-aki},
  journal={Journal of molecular evolution},
  volume={22},
  number={2},
  pages={160--174},
  year={1985},
  publisher={Springer}
}

@article{goldman1994codon,
  title={A codon-based model of nucleotide substitution for protein-coding DNA sequences.},
  author={Goldman, Nick and Yang, Ziheng},
  journal={Molecular biology and evolution},
  volume={11},
  number={5},
  pages={725--736},
  year={1994}
}

@article{zhang2020genomic,
  title={A genomic perspective on the origin and emergence of SARS-CoV-2},
  author={Zhang, Yong-Zhen and Holmes, Edward C},
  journal={Cell},
  year={2020},
  publisher={Elsevier}
}

@article{deng2020genomic,
  title={A Genomic Survey of SARS-CoV-2 Reveals Multiple Introductions into Northern California without a Predominant Lineage},
  author={Deng, Xianding and Gu, Wei and Federman, Scot and Du Plessis, Louis and Pybus, Oliver and Faria, Nuno and Wang, Candace and Yu, Guixia and Pan, Chao-Yang and Guevara, Hugo and others},
  journal={medRxiv},
  year={2020},
  publisher={Cold Spring Harbor Laboratory Press}
}

@article{dellicour2020phylodynamic,
  title={A Phylodynamic Workflow to Rapidly Gain Insights into the Dispersal History and Dynamics of SARS-CoV-2 Lineages},
  author={Dellicour, Simon and Durkin, Keith and Hong, Samuel L and Vanmechelen, Bert and Mart{\'\i}-Carreras, Joan and Gill, Mandev S and Meex, C{\'e}cile and Bontems, S{\'e}bastien and Andr{\'e}, Emmanuel and Gilbert, Marius and others},
  journal={Molecular Biology and Evolution}
}

@article{amanat2020sars,
  title={SARS-CoV-2 vaccines: status report},
  author={Amanat, Fatima and Krammer, Florian},
  journal={Immunity},
  year={2020},
  publisher={Elsevier}
}

@article{minh2020iq,
  title={IQ-TREE 2: New models and efficient methods for phylogenetic inference in the genomic era},
  author={Minh, Bui Quang and Schmidt, Heiko A and Chernomor, Olga and Schrempf, Dominik and Woodhams, Michael D and Von Haeseler, Arndt and Lanfear, Robert},
  journal={Molecular Biology and Evolution},
  volume={37},
  number={5},
  pages={1530--1534},
  year={2020},
  publisher={Oxford University Press}
}

@article{kozlov2019raxml,
  title={RAxML-NG: a fast, scalable and user-friendly tool for maximum likelihood phylogenetic inference},
  author={Kozlov, Alexey M and Darriba, Diego and Flouri, Tom{\'a}{\v{s}} and Morel, Benoit and Stamatakis, Alexandros},
  journal={Bioinformatics},
  volume={35},
  number={21},
  pages={4453--4455},
  year={2019},
  publisher={Oxford University Press}
}

@article{cuevas2012fitness,
  title={The fitness effects of synonymous mutations in DNA and RNA viruses},
  author={Cuevas, Jos{\'e} M and Domingo-Calap, Pilar and Sanju{\'a}n, Rafael},
  journal={Molecular biology and evolution},
  volume={29},
  number={1},
  pages={17--20},
  year={2012},
  publisher={Oxford University Press}
}

@article{kemp2020recurrent,
  title={Recurrent emergence and transmission of a SARS-CoV-2 Spike deletion $\Delta$H69/V70},
  author={Kemp, Steven and Harvey, William and Datir, Rawlings and Collier, Dami and Ferreira, Isabella and Carabelii, Alessandro and Robertson, David L and Gupta, Ravindra K},
  journal={bioRxiv},
  year={2020},
  publisher={Cold Spring Harbor Laboratory}
}
