# Supplementary material for: Mutation Rates and Selection on Synonymous Mutations in SARS-CoV-2
Source: Genome Biol Evol. 2021 Apr 24;13(5):evab087. doi: 10.1093/gbe/evab087 (PMC8135539; doi:10.1093/gbe/evab087)
Supplement: evab087_Supplementary_Data [file evab087_supplementary_data.zip › xurl.sty]

%% $Id: xurl.sty 45 2020-12-30 17:45:20Z herbert $
%%
%% This is file `xurl.sty',
%%
%% IMPORTANT NOTICE:
%%
%% Package `xurl'
%%
%% Herbert Voss <hvoss _at_ tug.org>
%%
%% This program can be redistributed and/or modified under the terms
%% of the LaTeX Project Public License Distributed from CTAN archives
%% in directory macros/latex/base/lppl.txt.
%%
%% DESCRIPTION:
%%   `xurl' is a package for extended URL breaks
%%
\NeedsTeXFormat{LaTeX2e}
\ProvidesPackage{xurl}[2020/12/30 v 0.09a modify URL breaks]

\newif\if@no@biblatex \@no@biblatexfalse
\DeclareOption{nobiblatex}{\@no@biblatextrue}

\DeclareOption*{\PassOptionsToPackage\CurrentOption{url}}
\ProcessOptions\relax
%
\RequirePackage{url}
%
\if@no@biblatex\else
  \@ifpackageloaded{biblatex}{%
    \typeout{xurl: Set penalties for biblatex}%
    \setcounter{biburllcpenalty}{100}%
    \setcounter{biburlucpenalty}{200}%
    \global\setcounter{biburlnumpenalty}{100}%
  }{}       % biblatex has it's own url handling
\fi
%
%\mathchardef\UrlBigBreakPenalty=100
%\mathchardef\UrlBreakPenalty=200

\def\UrlBreaks{%
  \do\/%
  \do\a\do\b\do\c\do\d\do\e\do\f\do\g\do\h\do\i\do\j\do\k\do\l%
     \do\m\do\n\do\o\do\p\do\q\do\r\do\s\do\t\do\u\do\v\do\w\do\x\do\y\do\z%
  \do\A\do\B\do\C\do\D\do\E\do\F\do\G\do\H\do\I\do\J\do\K\do\L%
     \do\M\do\N\do\O\do\P\do\Q\do\R\do\S\do\T\do\U\do\V\do\W\do\X\do\Y\do\Z%
 \do\*\do\-\do\~\do\'\do\"\do\-\do\\%
 \do0\do1\do2\do3\do4\do5\do6\do7\do8\do9\do=\do/\do.\do:%
}
%
\def\UrlSpecials{%
  \do\ {\Url@space}%
  \do\%{\Url@percent}%
  \do\^^M{\Url@space}%
  \Url@force@Tilde
}

\Urlmuskip=0mu plus 1mu
%
\def\useOriginalUrlSetting{%
\def\UrlBreaks{\do\.\do\@\do\\\do\/\do\!\do\_\do\|\do\;\do\>\do\]%
 \do\)\do\,\do\?\do\&\do\'\do+\do\=\do\#}%
\def\UrlSpecials{\do\ {\Url@space}\do\%{\Url@percent}\do\^^M{\Url@space}%
   \Url@force@Tilde}% package option may force faked text-ascii-tilde
}

\endinput

\def\UrlSpecials{%
  \do\ {\Url@space}%
  \do\%{\Url@percent}%
  \do\^^M{\Url@space}%
  \Url@force@Tilde
  \do\/{/\penalty\UrlBreakPenalty}%
  \do\a{a\penalty\UrlBreakPenalty}%
  \do\b{b\penalty\UrlBreakPenalty}%
  \do\c{c\penalty\UrlBreakPenalty}%
  \do\d{d\penalty\UrlBreakPenalty}%
  \do\e{e\penalty\UrlBreakPenalty}%
  \do\f{f\penalty\UrlBreakPenalty}%
  \do\g{g\penalty\UrlBreakPenalty}%
  \do\h{h\penalty\UrlBreakPenalty}%
  \do\i{i\penalty\UrlBreakPenalty}%
  \do\j{j\penalty\UrlBreakPenalty}%
  \do\k{k\penalty\UrlBreakPenalty}%
  \do\l{l\penalty\UrlBreakPenalty}%
  \do\m{m\penalty\UrlBreakPenalty}%
  \do\n{n\penalty\UrlBreakPenalty}%
  \do\o{o\penalty\UrlBreakPenalty}%
  \do\p{p\penalty\UrlBreakPenalty}%
  \do\q{q\penalty\UrlBreakPenalty}%
  \do\r{r\penalty\UrlBreakPenalty}%
  \do\s{s\penalty\UrlBreakPenalty}%
  \do\t{t\penalty\UrlBreakPenalty}%
  \do\u{u\penalty\UrlBreakPenalty}%
  \do\v{v\penalty\UrlBreakPenalty}%
  \do\w{w\penalty\UrlBreakPenalty}%
  \do\x{x\penalty\UrlBreakPenalty}%
  \do\y{y\penalty\UrlBreakPenalty}%
  \do\z{z\penalty\UrlBreakPenalty}%
  \do\A{A\penalty\UrlBreakPenalty}%
  \do\B{B\penalty\UrlBreakPenalty}%
  \do\C{C\penalty\UrlBreakPenalty}%
  \do\D{D\penalty\UrlBreakPenalty}%
  \do\E{E\penalty\UrlBreakPenalty}%
  \do\F{F\penalty\UrlBreakPenalty}%
  \do\G{G\penalty\UrlBreakPenalty}%
  \do\H{H\penalty\UrlBreakPenalty}%
  \do\I{I\penalty\UrlBreakPenalty}%
  \do\J{J\penalty\UrlBreakPenalty}%
  \do\K{K\penalty\UrlBreakPenalty}%
  \do\L{L\penalty\UrlBreakPenalty}%
  \do\M{M\penalty\UrlBreakPenalty}%
  \do\N{N\penalty\UrlBreakPenalty}%
  \do\O{O\penalty\UrlBreakPenalty}%
  \do\P{P\penalty\UrlBreakPenalty}%
  \do\Q{Q\penalty\UrlBreakPenalty}%
  \do\R{R\penalty\UrlBreakPenalty}%
  \do\S{S\penalty\UrlBreakPenalty}%
  \do\T{T\penalty\UrlBreakPenalty}%
  \do\U{U\penalty\UrlBreakPenalty}%
  \do\V{V\penalty\UrlBreakPenalty}%
  \do\W{W\penalty\UrlBreakPenalty}%
  \do\X{X\penalty\UrlBreakPenalty}%
  \do\Y{Y\penalty\UrlBreakPenalty}%
  \do\Z{Z\penalty\UrlBreakPenalty}%
%  \do0\do1\do2\do3\do4\do5\do6\do7\do8\do9\do=\do/\do.\do:%
  \do\*{*\penalty\UrlBreakPenalty}%
  \do\-{-\penalty\UrlBreakPenalty}%
  \do\~{~\penalty\UrlBreakPenalty}%
  \do\'{'\penalty\UrlBreakPenalty}%
  \do\"{"\penalty\UrlBreakPenalty}%
  \do\0{/\penalty\UrlBreakPenalty}%
  \do\1{/\penalty\UrlBreakPenalty}%
  \do\2{/\penalty\UrlBreakPenalty}%
  \do\3{/\penalty\UrlBreakPenalty}%
  \do\4{/\penalty\UrlBreakPenalty}%
  \do\5{/\penalty\UrlBreakPenalty}%
  \do\6{/\penalty\UrlBreakPenalty}%
  \do\7{/\penalty\UrlBreakPenalty}%
  \do\8{/\penalty\UrlBreakPenalty}%
  \do\9{/\penalty\UrlBreakPenalty}%
  \do\={/\penalty\UrlBreakPenalty}%
  \do\/{/\penalty\UrlBreakPenalty}%
  \do\.{/\penalty\UrlBreakPenalty}%
  \do\:{/\penalty\UrlBreakPenalty}%
}
%
